# Supplementary material for: Perfluoroalkyl substance pollutants activate the innate immune system through the AIM2 inflammasome
Source: Nat Commun. 2021 May 18;12:2915. doi: 10.1038/s41467-021-23201-0 (PMC8131593; doi:10.1038/s41467-021-23201-0)
Supplement: Supplementary file 4 — Source Data [file 41467_2021_23201_MOESM4_ESM.xlsx]

## Sheet: Fig 1
Fig.1a
	BMDM						BMDM						BMDM
	Il-1β mRNA level						IL-1β release (ng/ml)						celldeath（%）
PFOS (mM)	0	150	200	300		PFOS (mM)	0	150	200	300		PFOS (mM)	0	150	200	300
	1.1487	1.69349	4.02783	4.26734			0.14981	2.3688	5.09531	7.454			4.56855	26.0784	37.0546	56.9757
	1.07923	2.49667	6.45315	3.98157			0.16924	2.66814	5.05926	5.30571			3.54417	24.6277	39.3759	60.8136
	1.19748	2.21914	4.53155	5.91073			0.0393352	3.81972	4.73832	6.27652			2.45122	28.9786	36.7876	67.4372
Fig.1c
	THP-1						THP-1						THP-1
	IL-1β mRNA level						IL-1β release (ng/ml)						celldeath（%）
PFOS (mM)	0	50	100	150		PFOS (mM)	0	50	100	150		PFOS (mM)	0	50	100	150
	0.988516	2.09459	2.92142	4.55253			0.103042	0.973614	4.7822	5.19041			6.82788	13.7696	22.4751	39.0896
	1.01631	1.85318	2.94174	3.88264			0.13871	0.988145	4.23661	4.69897			3.12945	13.0299	20.1991	36.0171
	0.995392	2.02324	2.93158	2.74474			0.120899	0.980903	4.50943	4.94471			6.31276	17.3125	41.0811	50.2418
Fig.1f
THP-1
IL-1β release (ng/ml)
Mock			PFOS			poly(dA:dT)			LPS+ATP
WT	CAS1 KO#1	CAS1 KO#2	WT	CAS1 KO#1	CAS1 KO#2	WT	CAS1 KO#1	CAS1 KO#2	WT	CAS1 KO#1	CAS1 KO#2
0.0179974	0.041671	0.0749894	8.74391	0.273146	0.226676	4.36035	0.303396	0.324877	4.0675	0.393268	0.306026
0.035072	0.02192	0.048224	8.04289	0.248134	0.200787	4.2139	0.174045	0.251642	3.90351	0.33143	0.294605
0.08768	0.061376	0.101709	9.44489	0.298112	0.252518	4.50675	0.432701	0.398067	4.23144	0.455059	0.317402
Fig.1g
THP-1
IL-1β release (ng/ml)
Mock			PFOS			poly(dA:dT)			LPS+ATP
WT	ASC KO#1	ASC KO#2	WT	ASC KO#1	ASC KO#2	WT	ASC KO#1	ASC KO#2	WT	ASC KO#1	ASC KO#2
0.26467	0.0553042	0.0824192	5.36846	0.555017	0.210432	3.82586	0.13431	0.0315648	3.88869	0.180836	0.336666
0.310098	0.013826	0.0683904	6.01038	0.626123	0.22183	4.19719	0.116534	0.0271808	4.05368	0.0754207	0.341249
0.287406	0.0345871	0.0754268	5.68944	0.590592	0.216153	4.01155	0.125444	0.0293948	3.97121	0.12815	0.33898

## Sheet: Fig 2
Figure 2a
IL-1b release (ng/ml)
Mock			PFOS			poly (dA: dT)			LPS+ATP
WT	NLRP3 KO#1	NLRP3 KO#2	WT	NLRP3 KO#1	NLRP3 KO#2	WT	NLRP3 KO#1	NLRP3 KO#2	WT	NLRP3 KO#1	NLRP3 KO#2
0.14972	0.189441	0.226107	8.71429	8.97782	9.03053	1.86408	1.91169	1.75738	4.78491	0.158886	0.048888
0.128331	0.116109	0.198607	9.13594	9.03817	8.81206	3.72815	3.82339	3.51475	5.00491	0.299439	0.054999
0.136352	0.143609	0.20892	8.71529	6.26989	5.21574	3.71237	3.40077	3.64452	2.44746	0.114581	0.0259717
Figure 2c
IL-1β release (ng/ml)
Mock			PFOS			poly (dA: dT)			LPS+ATP
WT	AIM2 KO#1	AIM2 KO#2	WT	AIM2 KO#1	AIM2 KO#2	WT	AIM2 KO#1	AIM2 KO#2	WT	AIM2 KO#1	AIM2 KO#2
0.104385	0.0745605	0.049104	10.6286	0.884785	0.184958	7.18018	0.381501	0.0638352	7.92539	8.17967	8.37607
0.008457	0.160305	0.0278256	11.2027	1.06621	0.299534	6.78873	0.3815	0.0507408	7.78949	8.57072	8.15249
0.047339	0.117317	0.0592545	10.4907	1.40631	1.34545	4.19719	1.08831	0.865116	4.60605	4.75221	4.41249
Figure 2e
IL-1β release (ng/ml)
Mock			PFOS			poly (dA: dT)			LPS+ATP
WT	Nlrp3-/-	Aim2 -/-	WT	Nlrp3-/-	Aim2 -/-	WT	Nlrp3-/-	Aim2 -/-	WT	Nlrp3-/-	Aim2 -/-
0.015477	0.0119419	0.0920186	6.35118	7.0772	0.104594	4.34898	5.56732	0.0873831	4.68577	0.0714352	4.28619
0.028737	0.0552095	0.0326681	7.81361	8.49401	0.0643685	4.20726	3.80826	0.0437738	4.95119	0.525062	5.86916
0.023128	0.0345967	0.021956	7.08341	7.78663	0.0855023	4.27914	4.68881	0.0665994	4.81951	0.29927	5.07869

## Sheet: Fig 3
Fig. 3a
Cytosolic mtDNA (fold change)
PFOS (mM)	0	150	200	300
	0.989657	1.36131	1.88557	2.43682
	1.01045	1.37078	1.6529	2.27363
	1.00005	1.39959	1.84676	2.13613
Fig. 3b
AIM2 bound to gDNA
Myc				Sox2				18S
Mock	PFOS			Mock	PFOS			Mock	PFOS
1.33793	0.703847			1.04608	0.981686			1.05215	0.37285
1.30134	0.374577			1.3566	1.2086			0.825496	0.164558
0.955945	0.708742			1.72907	0.448548			1.15136	0.565135
Fig. 3c
AIM2 bound to mtDNA
mtDNA1				mtDNA2				mtDNA3
Mock	PFOS			Mock	PFOS			Mock	PFOS
1.09177	37.661			1.01396	20.6776			0.982821	31.8893
0.937354	32.3344			0.986233	25.6342			1.01748	23.3443
0.97716	33.6661			0.99316	24.3951			1.00882	25.4806
Fig. 3e
IL-1β release(ng/ml) in the THP-1									Fig. 3d
WT	ρ0	WT	ρ0	WT	ρ0	WT	ρ0		D-loop/Tert (fold) in the THP-1
Mock		PFOS		LPS+ATP		Poly(dA:dT)			MOCK	EtBr
0.068541	0.020077	7.12411	1.01877	5.52482	0.338551	4.69817	4.04392		1.15936	0.252321
0.028774	0.070386	7.51428	1.30805	5.0925	0.437786	4.76018	4.63702		0.878633	0.285851
0.098658	0.019732	7.3692	1.17091	5.35866	0.395668	4.45205	4.6826		0.981686	0.242043
Fig. 3f									Fig. 3d
IL-1β release(ng/ml) in the BMDM									D-loop/Tert (fold) in BMDM
WT	ρ0	WT	ρ0	WT	ρ0	WT	ρ0		MOCK	EtBr
Mock		PFOS		LPS+ATP		Poly(dA:dT)			1.0693	0.128811
0.17025	0.1025	8.7852	1.25735	6.21375	1.127	4.38795	4.27652		0.97041	0.121863
0.04035	0.17	8.3586	1.15115	5.325	1.81475	3.22153	3.79427		0.963707	0.132433
0.09242	0.060595	8.57702	1.20937	5.7745	1.47599	3.80986	4.04051

## Sheet: Fig 4
Fig. 4a
BMDM
Mitotracker deep red Counts of max (%)
	Mock	PFOS
	83.53	58.3
	94.62	32.91
	89.12	45.64
Fig. 4b
BMDM
TMRM Counts of max (%)
	Mock	PFOS
	95.06	48.88
	85.62	39.84
	90.36	44.38
Fig.4d
IL-1β release (ng/ml)
Mock-DMSO	Mock-CsA	PFOS-DMSO	PFOS-CsA	LPS+ATP-DMSO	LPS+ATP-CsA	poly(dA:dT)-DMSO	poly(dA:dT)-CsA
0.0280576	0.0192896	7.87191	0.897843	8.12969	0.280576	5.73628	5.92061
0.0648832	0.170099	8.19107	0.32617	7.2564	0.503283	5.3995	5.74151
0.115738	0.101709	10.0096	1.80095	5.94821	0.41385	2.52168	2.20778
Fig. 4g							Fig.4g
mtDNA1 bound to AIM2							IL-1β release (ng/ml)
WT-Mock	CYPD KO#1-Mock	CYPD KO#2-Mock	WT-PFOS	CYPD KO#1-PFOS	CYPD KO#2-PFOS			WT-Mock	CYPD KO#1-Mock	CYPD KO#2-Mock	WT-PFOS	CYPD KO#1-PFOS	CYPD KO#2-PFOS
0.924448	1.00929	1.13289	8.63381	3.48221	3.53899			0.210496	0.245068	0.292121	12.6269	5.05524	2.6918
1.16204	0.988516	0.801072	10.7034	3.73214	3.71493			0.232071	0.255854	0.31082	13.2531	4.69354	3.44514
0.930878	1.00232	1.10191	15.5624	4.31692	3.46616			0.243313	0.355019	0.252705	13.2428	5.0236	2.16776
Fig. 4j
mtDNA bound to AIM2
WT-Mock	CYPD KO#2-DMSO	CYPD KO#2-CsA	WT-PFOS	CYPD KO#2-PFOS	CYPD KO#2-CsA+PFOS
0.955945	1.05458	1.15669	15.6165	6.52058	2.74157
1.04608	1.01866	0.972655	16.2046	7.59474	2.87787
1.01336	0.930882	0.901183	14.1192	7.07	2.82206

## Sheet: Fig 5
Fig. 5a
Bcl-2 mRNA					BAX mRNA						BAK mRNA
0	50 μM PFOS	100 μM PFOS	150 μM PFOS		0	50 μM PFOS	100 μM PFOS	150 μM PFOS			0	50 μM PFOS	100 μM PFOS	150 μM PFOS
1.07923	0.524858	0.521233	0.419478		0.952638	1.86607	2.37841	3.97237			0.918064	1.94531	2.62079	3.55537
1.1019	0.63728	0.453759	0.686183		1.01396	1.85318	2.21914	3.89062			1.07674	1.95884	2.46229	3.63008
1.09057	0.619854	0.628507	0.462225		1.03527	2.02792	2.28153	4.14106			1.01162	1.97246	2.60268	3.43426
Fig. 5e
Mock							PFOS
WT	BAX KO#1	BAX KO#2	BAK KO#1	BAK KO#2	BAX/BAK KO#1	BAX/BAK KO#2	WT	BAX KO#1	BAX KO#2	BAK KO#1	BAK KO#2	BAX/BAK KO#1	BAX/BAK KO#2
1.70303	1.28346	2.06922	1.01508	2.83453	1.14773	1.85825	76.3289	34.6273	34.2075	31.0343	31.5509	13.2557	14.3311
0.52388	1.31061	1.30435	1.22649	1.93377	0.582356	1.87378	76.6514	33.3344	35.1876	40.1756	38.1974	14.1518	12.802
0.910032	1.414	1.12482	1.11246	1.86471	0.781261	1.80657	85.9603	40.1434	37.9219	40.3829	37.7893	14.9838	14.892
Fig. 5f
mtDNA bound to AIM2
Mock							PFOS
WT	BAX KO#1	BAX KO#2	BAK KO#1	BAK KO#2	BAX/BAK KO#1	BAX/BAK KO#2	WT	BAX KO#1	BAX KO#2	BAK KO#1	BAK KO#2	BAX/BAK KO#1	BAX/BAK KO#2
0.961395	0.920188	0.936272	1.00521	0.947698	0.922314	1.09177	12.5092	2.19873	2.08012	2.58471	2.40049	1.18099	0.968168
1.04305	1.10957	0.989657	0.977725	0.884234	0.928729	1.13813	10.6531	2.00927	1.74917	2.18859	2.73839	1.25701	0.981684
1.04629	0.97942	0.82645	1.07736	0.994815	1.16742	1.09936	10.512	2.2921	1.59845	2.39496	2.87454	1.77768	1.05214
Fig. 5g
IL-1b release (ng/ml)
Mock							PFOS
WT	BAX KO#1	BAX KO#2	BAK KO#1	BAK KO#2	BAX/BAK KO#1	BAX/BAK KO#2	WT	BAX KO#1	BAX KO#2	BAK KO#1	BAK KO#2	BAX/BAK KO#1	BAX/BAK KO#2
0.11294	0.15773	0.19535	0.03072	0.28694	0.09921	0.09978	11.2264	3.41991	3.44001	4.97504	4.99068	0.994146	1.24708
0.09639	0.08688	0.14731	0.14473	0.03615	0.130431	0.221755	15.2754	3.34747	3.29674	4.98851	4.87024	0.97074	0.465174
0.104665	0.122305	0.17133	0.087725	0.161545	0.14989	0.203251	13.4577	2.85476	2.79507	5.05692	5.03285	1.06213	0.879723

## Sheet: Fig 6
Fig.6a
liver damage score							lung damage score							kidney damage score
Mock			PFOS				Mock			PFOS				Mock			PFOS
WT	Nlrp3-/-	Aim2 -/-	WT	Nlrp3-/-	Aim2 -/-		WT	Nlrp3-/-	Aim2 -/-	WT	Nlrp3-/-	Aim2 -/-		WT	Nlrp3-/-	Aim2 -/-	WT	Nlrp3-/-	Aim2 -/-
0	0	0	8	8	2		0	0	0	8	5	2		0	0	0	8	5.5	3
0	0	0	7	5	3		0	0	0	5	5.5	1.5		0	0	0	8	7	2
0	0	0	5	5	2.5		0	0	0	6.5	7	1.5		0	0	0	5.5	6.5	1.5
0	0	0	8	6	2		0	0	0	5.5	6	2		0	0	0	6	6	3
0	0	0	6.5	7	3		0	0	0	7	6.5	2.5		0	0	0	7	8	3.5
Fig.6b
IL-1β release of serum （pg/ml）							IL-1β release of peritoneal fluids （pg/ml）							IL-1β release of liver （pg/ml）							IL-1β release of lung （pg/ml）							IL-1β release of kidney
Mock			PFOS				Mock			PFOS				Mock			PFOS				Mock			PFOS				Mock			PFOS
WT	Nlrp3-/-	Aim2 -/-	WT	Nlrp3-/-	Aim2 -/-		WT	Nlrp3-/-	Aim2 -/-	WT	Nlrp3-/-	Aim2 -/-		WT	Nlrp3-/-	Aim2 -/-	WT	Nlrp3-/-	Aim2 -/-		WT	Nlrp3-/-	Aim2 -/-	WT	Nlrp3-/-	Aim2 -/-		WT	Nlrp3-/-	Aim2 -/-	WT	Nlrp3-/-	Aim2 -/-
36.96	33.13	30.14	579.25	481.42	113.9		14.7922	17.1927	21.1151	562.677	411.686	72.8913		46.3466	16.7913	13.1698	789.998	442.74	148.882		38.19	38.57	43.61	407.1	442.11	105.37		20.76	15.63	22.56	423.21	711.22	144.7
28.85	33.76	33.85	282.12	411.75	96.83		20.7181	17.1393	22.1526	450.004	449.432	72.2048		0.314606	9.15008	13.8113	598.586	558.309	182.95		45.29	47.07	51.23	410.84	410.67	112.09		32.77	22.16	26.39	419.65	624.2	125.13
32.51	32.97	36.07	329.65	390.7	102.05		16.9306	22.0175	25.3535	442.745	343.55	82.2572		6.09044	10.9407	10.3136	614.569	567.238	181.133		43.17	46.75	48.4	417.26	408.4	108.75		28.85	25.63	24.74	406.46	362.9	109.55
34.75	36.87	38.16	291.17	342.36	108.54		14.9748	21.2251	21.1999	398.599	373.342	72.0502		22.3317	14.7891	7.80982	577.371	575.908	176.394		55.67	47.66	53.38	420.18	383.76	115.48		32.09	18.27	10.44	493.11	423.88	214.2
35.41	38.28	37.64	224.23	206.98	77.01		18.1647	25.5407	23.0274	335.876	384.357	77.5579		16.5286	26.2687	19.0517	564.745	625.253	172.44		38.65	41.95	46.6	413.29	423.37	118.4		45.67	23.67	20.51	761.3	439.89	207.89
Fig.6c
TNF-α release of serum （pg/ml）							TNF-α release of peritoneal fluids （pg/ml）							TNF-α release of liver （pg/ml）							TNF-α release of lung （pg/ml）							TNF-α release of kidney （pg/ml）
Mock			PFOS				Mock			PFOS				Mock			PFOS				Mock			PFOS				Mock			PFOS
WT	Nlrp3-/-	Aim2 -/-	WT	Nlrp3-/-	Aim2 -/-		WT	Nlrp3-/-	Aim2 -/-	WT	Nlrp3-/-	Aim2 -/-		WT	Nlrp3-/-	Aim2 -/-	WT	Nlrp3-/-	Aim2 -/-		WT	Nlrp3-/-	Aim2 -/-	WT	Nlrp3-/-	Aim2 -/-		WT	Nlrp3-/-	Aim2 -/-	WT	Nlrp3-/-	Aim2 -/-
46.52	23.5	28.44	497.83	600.19	614.28		19.21	24.37	17.97	266.54	228.66	294.94		21.83	39.47	45.99	612.41	648.37	603.61		59.73	75.52	74.96	573.8	360.28	395.52		48.23	60.94	68.3	349.57	506.69	580.14
50.84	29.69	39.75	556.17	542.09	586.38		12.27	34.98	18.73	277.71	246.57	276.95		27.77	18.84	25.18	630.58	664.52	551.56		52.24	40.5	73.58	333.86	603.66	392.31		52.16	65.09	82.32	544.7	554.29	407.31
45.18	20.27	24.4	460.29	465.62	571.25		7.14	20.75	45.28	216.61	227.72	258.27		9.39	7.69	7.01	588.33	591.63	520.15		48.21	87.33	73.25	348.62	367.32	670.82		49.5	74.37	107.36	346.02	355.11	624.86
42.81	36.72	45.03	605.56	600.1	657.69		14.65	18.36	30.58	261.23	263.76	273.61		16.99	22.32	17.83	648.43	650.66	613.42		65.84	77.31	57.75	565.83	377.86	619.41		76.98	78.35	94.29	549.96	554.65	412.31
52.6	22.43	35.58	606.16	589.8	638.51		8.17	12.41	22.23	267.55	263.56	314.09		22.17	18.45	18.95	526.93	536.61	545.35		54.05	71.01	68.16	352.15	579.49	399.64		65.98	74.9	71.11	423.94	567.17	432.98
Fig.6d
IL-6 release of serum （pg/ml）							IL-6 release of peritoneal fluids （pg/ml）							IL-6 release of liver （pg/ml）							IL-6 release of lung （pg/ml）							IL-6 release of kidney （pg/ml）
Mock			PFOS				Mock			PFOS				Mock			PFOS				Mock			PFOS				Mock			PFOS
WT	Nlrp3-/-	Aim2 -/-	WT	Nlrp3-/-	Aim2 -/-		WT	Nlrp3-/-	Aim2 -/-	WT	Nlrp3-/-	Aim2 -/-		WT	Nlrp3-/-	Aim2 -/-	WT	Nlrp3-/-	Aim2 -/-		WT	Nlrp3-/-	Aim2 -/-	WT	Nlrp3-/-	Aim2 -/-		WT	Nlrp3-/-	Aim2 -/-	WT	Nlrp3-/-	Aim2 -/-
15.17	32.94	30.7	382.45	388.21	402.04		11.87	11.75	20.87	485.27	317.32	270.56		38.451	19.4883	5.11644	604.821	540.143	789.065		29.91	28.9	28.21	248.91	266.46	244.82		13.29	10.42	13.29	171.3	217.45	276.88
20	32.53	31.46	408.38	516.61	418.62		9.75	5.16	7.29	284.5	386.32	261.47		69.1367	7.20035	9.5276	439.721	434.766	537.862		25.83	28.28	33.6	263.9	268.4	270.43		11.95	13.35	2.79	195.67	192.97	223.08
33.14	38.01	29.33	454.74	415.42	429.92		5.62	10.54	3.25	143.53	147.86	193.19		22.4231	16.1796	17.9013	604.227	556.945	410.226		21.75	41.03	28.1	271.61	250.42	283.01		9.36	16.1	6.93	218.09	212.62	207.76
42.58	36.23	34.45	441.39	430.35	424.91		4.01	1.92	0.73	194.24	283.79	197.93		18.0937	2.49753	15.7214	528.724	557.788	508.155		26.02	28.27	30.92	285.07	280.32	248.42		18.73	12.24	10.3	254.77	211.27	246.98
49.87	34.56	36.1	450.33	441.97	495.31		7.05	12.18	1.82	215.82	293.05	253.63		87.418	1.78167	23.29	441.553	705.447	518.896		17.33	19.05	30.63	325.65	275.19	276.44		15.81	13.69	10.72	217.26	164.86	172.02

## Sheet: Fig 7
Figure 7b							Figure 7c
lung damage score							PAS-positive cells per unit of length (mm)
Mock		OVA		OVA+PFOS			Mock		OVA		OVA+PFOS
WT	Aim2-/-	WT	Aim2-/-	WT	Aim2-/-		WT	Aim2-/-	WT	Aim2-/-	WT	Aim2-/-
0	0	5	5	7	5		0	0	80	76	280	56
0	0	5.5	5.5	6.5	5.5		0	0	100	54	126	63
0	0	6	5	8	4		0	0	52	69	207	104
0	0	6.5	6	6.5	5		0	0	74	101	160	92
0	0	5	5.5	7	4		0	0	86	98	134	97
Figure 7d							Figure 7e							Figure 7f
IL-4 release in the BALF (pg/ml)							IL-1β release in the BALF (pg/ml)							IL-1β release in the serum (pg/ml)
Mock		OVA		OVA+PFOS			Mock		OVA		OVA+PFOS			Mock		OVA		OVA+PFOS
WT	Aim2-/-	WT	Aim2-/-	WT	Aim2-/-		WT	Aim2-/-	WT	Aim2-/-	WT	Aim2-/-		WT	Aim2-/-	WT	Aim2-/-	WT	Aim2-/-
9.13878	8.8979	34.2481	29.2592	151.364	36.9382		0.462338	2.69382	66.6967	51.4266	170.478	72.68		16.2609	10.3069	64.532	92.9702	178.095	79.0386
10.4635	8.28355	19.0321	29.2027	160.822	32.7292		3.69377	3.52726	65.0705	51.2998	182.192	78.8811		1.44585	15.465	70.8414	94.9902	174.031	93.8262
10.8766	10.5117	50.6197	16.2967	116.786	84.7294		6.44694	6.74237	76.2394	53.6949	186.921	85.7092		8.78333	17.0444	101.43	103.217	179.67	85.761
9.28411	9.56903	41.7865	39.1023	77.8793	57.168		1.66081	4.93399	53.7296	59.6763	205.611	78.9239		32.2234	19.2467	71.5461	90.8591	181.397	78.4604
10.1238	10.1997	32.2418	18.862	81.0487	32.0361		7.77978	7.53438	98.1749	86.2746	221.256	74.8933		11.2997	22.8138	85.8422	79.4066	185.588	96.1496

## Sheet: Sup Fig 1
Sup Fig.1a
	liver damage score						lung damage score					kidney damage score
0	5 mg PFOS/kg /d for 5 days	15 mg PFOS/kg /d for 5 days	25 mg PFOS/kg /d for 5 days			0	5 mg PFOS/kg /d for 5 days	15 mg PFOS/kg /d for 5 days	25 mg PFOS/kg /d for 5 days		0	5 mg PFOS/kg /d for 5 days	15 mg PFOS/kg /d for 5 days	25 mg PFOS/kg /d for 5 days
0	2	4	8			0	2	4	8		0	3	4	8
0	2.5	4.5	7			0	2.5	4.5	5		0	2.5	4.5	8
0	1.5	5	5			0	3	5	6.5		0	3.5	5.5	5.5
0	3.5	3	8			0	3.5	5	5.5		0	3.5	5	6
0	3	3.5	6.5			0	4	3.5	7		0	4	4	7
Sup Fig.1b
IL-1β release of serum （pg/ml）						IL-1β release of peritoneal fluids （pg/ml）						IL-1β release of liver （pg/ml）					IL-1β release of lung （pg/ml）					IL-1β release of kidney
0	5 mg PFOS/kg /d for 5 days	15 mg PFOS/kg /d for 5 days	25 mg PFOS/kg /d for 5 days			0	5 mg PFOS/kg /d for 5 days	15 mg PFOS/kg /d for 5 days	25 mg PFOS/kg /d for 5 days			0	5 mg PFOS/kg /d for 5 days	15 mg PFOS/kg /d for 5 days	25 mg PFOS/kg /d for 5 days		0	5 mg PFOS/kg /d for 5 days	15 mg PFOS/kg /d for 5 days	25 mg PFOS/kg /d for 5 days		0	5 mg PFOS/kg /d for 5 days	15 mg PFOS/kg /d for 5 days	25 mg PFOS/kg /d for 5 days
5.41	104.71	113.37	257.29			3.87	62.34	162.58	359.642			13.01	93.61	121.66	599.96		16.32	77.92	165.6	121.66		13.11	94.21	88.59	106.71
7.32	80.78	119.57	252.86			10.27	101.01	86.45	316.23			9.47	69.8	241.08	486.95		13.5	73.41	138.68	241.08		17.77	81.15	95.33	209.07
9.69	119.74	110.03	194			11.28	111.95	159.47	400.499			14.99	72.97	148.98	491.01		20.35	55.24	116.98	148.98		21.74	109.87	138.12	122.46
12.81	98.61	152.58	123.37			20.96	113.72	217.26	457.53			11.91	107.27	128.35	393.39		16.95	61.7	99.39	128.35		19.11	78.2	147.02	125.59
9.86	73.12	135.6	147.26			15.17	117.64	118.99	300.909			18.13	79.85	131.02	357.23		18.39	62.42	99.36	131.02		32.01	70.96	72.84	159.13
Sup Fig.1c
TNF-α release of serum						TNF-α release of peritoneal fluids						TNF-α release of liver					TNF-α release of lung					TNF-α release of kidney
0	5 mg PFOS/kg /d for 5 days	15 mg PFOS/kg /d for 5 days	25 mg PFOS/kg /d for 5 days			0	5 mg PFOS/kg /d for 5 days	15 mg PFOS/kg /d for 5 days	25 mg PFOS/kg /d for 5 days			0	5 mg PFOS/kg /d for 5 days	15 mg PFOS/kg /d for 5 days	25 mg PFOS/kg /d for 5 days		0	5 mg PFOS/kg /d for 5 days	15 mg PFOS/kg /d for 5 days	25 mg PFOS/kg /d for 5 days		0	5 mg PFOS/kg /d for 5 days	15 mg PFOS/kg /d for 5 days	25 mg PFOS/kg /d for 5 days
13.8118	66.03	113.6	202.133			18.43	148.1	323.25	291.28			16.1502	260.01	149.33	559.092		22.9611	148.1	391.55	327.056		9.81896	454.13	456.49	319.675
22.7789	87.66	153.06	354.627			28.71	181.29	270.32	269.16			8.93011	243.22	174.79	630.882		16.4163	181.29	564.12	326.631		10.8958	229.45	453.41	333.317
25.5641	84.09	136.55	338.752			33.82	155.45	270.79	276.62			11.72	91.38	261.18	595.203		16.3909	155.45	643.18	391.177		18.8147	693.18	762	406.098
31.873	102.4	112.36	313.323			23.6	117.95	166.35	284.72			17.5113	74.42	223.24	635.8		10.7234	117.95	754.09	650.405		33.5407	246.62	465.61	525.228
13.7147	99.6	149.64	303.298			36.82	73.88	144.85	301.84			14.3094	141.28	166.18	578.274		20.3564	73.88	357.28	785.781		27.8709	324.55	906.7	520.824
Sup Fig.1d
IL-6 release of serum						IL-6 release of peritoneal fluids						IL-6 release of liver					IL-6 release of lung					IL-6release of kidney
0	5 mg PFOS/kg /d for 5 days	15 mg PFOS/kg /d for 5 days	25 mg PFOS/kg /d for 5 days			0	5 mg PFOS/kg /d for 5 days	15 mg PFOS/kg /d for 5 days	25 mg PFOS/kg /d for 5 days			0	5 mg PFOS/kg /d for 5 days	15 mg PFOS/kg /d for 5 days	25 mg PFOS/kg /d for 5 days		0	5 mg PFOS/kg /d for 5 days	15 mg PFOS/kg /d for 5 days	25 mg PFOS/kg /d for 5 days		0	5 mg PFOS/kg /d for 5 days	15 mg PFOS/kg /d for 5 days	25 mg PFOS/kg /d for 5 days
18.57	65.13	228.3	204.77			12.47	123.99	245.63	177.15			36.03	147.87	393.8	454.05		6.03	67.94	147.87	292.59		24.04	120.15	186.41	570.36
16.82	78.63	177.5	218.4			2.64	65.61	214.45	288.99			21.14	121.86	360.34	664.31		33.68	64.25	121.86	300.76		30.12	253.79	269.35	605.61
2.43	121.76	214.71	382.75			11.42	154.93	221.91	300.91			21.64	151.15	414.88	542.38		22.84	88.38	151.15	256.61		55.01	115.98	274	327.95
22.48	193.43	298.44	231.69			12.4	169.31	230.98	342.41			27.1	134.96	353.67	629.54		9.46	83.37	134.96	280.19		45.58	108.1	216.11	551.17
12.92	110.01	153.04	254.26			11.28	111.51	153.91	147.3			8.87	166.78	402.69	555.19		2.3	143.86	166.78	259.77		49.18	280.02	265.92	606.38

## Sheet: Sup Fig 2
Sup Fig.2a
	live damage score				lung damage score				kidney damage score
0	0.066 mg PFOS/kg/d for 30 days			0	0.066 mg PFOS/kg/d for 30 days			0	0.066 mg PFOS/kg/d for 30 days
0	2			0	2			0	2
0	1.5			0	1			0	1.5
0	2			0	1.5			0	2.5
0	1			0	1.5			0	1.5
0	2.5			0	2.5			0	2.5
	Sup Fig.2b
	IL-1β release of serum				IL-1β release of peritoneal fluids						IL-1β release of liver					IL-1β release of lung					IL-1β release of kidney
0	0.066 mg PFOS/kg/d for 30 days				0	0.066 mg PFOS/kg/d for 30 days					0	0.066 mg PFOS/kg/d for 30 days				0	0.066 mg PFOS/kg/d for 30 days				0	0.066 mg PFOS/kg/d for 30 days
13.12	56.35				8.5	83.95					8.87	78.82				13.21	169.38				11.35	96.74
13.7	64.42				6.55	75.27					6.12	78.79				16.1	145.99				14.7	86.36
14.51	64.52				5.66	55.77					9.06	87.68				19.44	125.41				14.3	76.8
18.47	58.77				7.79	103.53					6.07	126.09				14.55	133				14.48	67.02
13.94	63.44				5.68	72.23					3.94	86.41				14.73	136.25				16.89	66.02
Sup Fig.2c
	TNF-α release of serum				TNF-α release of peritoneal fluids						TNF-α release of liver					TNF-α release of lung					TNF-α release of kidney
0	0.066 mg PFOS/kg/d for 30 days				0	0.066 mg PFOS/kg/d for 30 days					0	0.066 mg PFOS/kg/d for 30 days				0	0.066 mg PFOS/kg/d for 30 days				0	0.066 mg PFOS/kg/d for 30 days
11.46	43.58				9.01	62.11					12.17	88.78				12.76	133.16				16.94	86.85
8.79	53.08				8.31	54.62					12.25	89.45				19.43	133.73				20.19	94.69
10.44	54.39				6.71	93.35					14.26	95.06				11.25	125.94				12.9	96.47
18.91	54.23				10.4	117.78					15.21	111.32				17.98	154.17				16.57	103.86
16.74	81.99				10.58	102.29					12.37	106.19				31.57	168.61				26.42	104.02
Sup Fig.2d
	IL-6 release of serum				IL-6 release of peritoneal fluids						IL-6 release of liver					IL-6 release of lung					IL-6 release of kidney
0	0.066 mg PFOS/kg/d for 30 days				0	0.066 mg PFOS/kg/d for 30 days					0	0.066 mg PFOS/kg/d for 30 days				0	0.066 mg PFOS/kg/d for 30 days				0	0.066 mg PFOS/kg/d for 30 days
8.97	63.46				7.58	151.3					12.59	186.16				16.83	240.74				18.62	161.77
8.82	56.03				8.88	76.99					7.88	85.38				16.13	122.15				14.98	67.57
9.83	92.71				13.49	66.62					5.46	67.8				14.69	76.97				12.6	61.08
9.79	90.98				8.02	57.98					4.92	103.26				13.81	103.02				33.28	86.57
12.84	66.27				12.77	165.12					5.14	130.16				11.6	175.69				10.43	121.11

## Sheet: Sup Fig 3
Sup Fig.3a
BMDMs treated with PFOS (150 mM) in time-manner
Il-1β mRNA level					IL-1β release （ng/ml）						celldeath (%)
0	1h	3h	6h		0	1h	3h	6h			0	1h	3h	6h
1.01866	1.28937	4.5948	5.82936		0.039267	1.45556	2.00997	4.14464			0.354874	12.7083	39.9881	47.7488
0.970413	1.51927	4.37718	5.66995		0.039404	1.94968	2.80215	5.332			2.53417	13.0083	44.372	52.5474
1.01162	1.74917	2.67586	4.57362		0.039474	1.70276	2.4062	4.73846			1.44452	21.9787	20.7737	65.4315
Sup Fig.3b
THP-1 treated with PFOS (150 mM) in time-manner
IL-1β mRNA level					IL-1β release （ng/ml）						celldeath(%)
0	1h	3h	6h		0	1h	3h	6h			0	1h	3h	6h
1.02101	1.55653	1.96112	2.63067		0.0229776	0.939721	5.2516	8.31974			1.60936	8.95797	36.1088	60.721
0.986233	1.72908	2.52276	2.67592		0.105956	1.09929	6.33666	10.6143			2.41142	8.51647	36.9571	62.0414
0.99769	1.82766	2.05622	1.9816		0.0845669	1.18546	5.86111	10.8537			3.06275	12.1788	37.7989	64.5326

[truncated: 10 more sheets: Sup Fig 4, Sup Fig 5, Sup Fig 6, Sup Fig 7, Sup Fig 8, Sup Fig 9, Sup Fig 10, Sup Fig 11, Sup Fig 12, Sup Fig 13]
